# Supplementary material for: The Protein-Protein Interaction Network Reveals a Novel Role of the Signal Transduction Protein PII in the Control of c-di-GMP Homeostasis in Azospirillum brasilense
Source: mSystems. 2020 Nov 3;5(6):e00817-20. doi: 10.1128/mSystems.00817-20 (PMC7646526; doi:10.1128/mSystems.00817-20)
Supplement: TABLE S1 [file mSystems.00817-20-st001.xlsx]

## Sheet: Table S1
Table S1
		Label free LC/MS/MS enrichment (treatment - control)						SDS-PAGE positive ID
Uniprot	Description	ATP1	ATP2	ATP3	ATP4	ADP1	ADP2	ATP1	ATP2	ATP4
G8AZB2	Phosphoenolpyruvate-protein phosphotransferase	126.832	18.3612		3.40206
G8AF97	Phosphopantothenoylcysteine decarboxylase (CoaC) Phosphopantothenatecysteine ligase (CoaB)	16.5113	3.54449	3.73795	5.81454
G8AME0	putative diguanylate cyclase, GGDEF domain	16	184.872	6.78739	16.7873	17.2984	20.5275
G8AKW1	putative hydrolase of the metallo-beta-lactamase superfamily		14.0327	25.4965	2.63877	3.28108	5.15672
G8AWC0	putative signal transduction histidine kinase	16	24.5098	6.64985	7.24866	4.37519	6.37309
G8AT20	RNA polymerase sigma-54 factor	32.2552	2.52023	2.9522	3.04719
G8AQ29	Trk system potassium uptake protein trkA	3	46.8123	27.9866		10.809	4.08116
G8AJ05	phosphoribosylaminoimidazole-succinocarboxamide synthetase (purC)	9	3.07654	5.36319	16.7098
G8AQ26	transcriptional regulator involved in nitrogen fixation		2.96501	49.8138	3.46468
G8AIM1	leucine aminopeptidase	217.796	104.227	375.267						x
G8ATR8	putative Diguanylate cyclase/phosphodiesterase with PAS/PAC domain	327.756	479.292	231.281	5.02318
G8ALX8	gamma-Glu-putrescine synthase	376.999	283.772	152.933	5.01139
G8AJG7	orotate phosphoribosyltransferase	3438.51	300.795	33.9813				x	x
G8APW7	ppGpp synthetase	3	190.946	81.8898	4.45099	13.2939	11.23
G8ATG9	ribonuclease G	105.745	595.086	816.808	15.0456
G8AGG4	Ribonuclease PH	57.5891	21.2178	7.33481	2.63124	4.2638	17.6665		x
G8AR84	ribonuclease R	24.7919	912.515	1390.46	14.3196
G8AG60	Transcription termination factor Rho	41.5088	282.794	223.656		3	9.36893		x
Q05755	Glutamate synthase [NADPH] large chain; Glutamate synthase (NADPH)	485.568
Q05756	Glutamate synthase [NADPH] small chain	28.7032
A7Y9V0	Glutamine synthetase adenylyltransferase (Fragment)					5.14016	3.63494		x
G8AGC5	Spermidine synthase					3.7051	13.3144
G8AZB5	PTS system permease (IIAMan), nitrogen regulatory IIA protein	15.9404	16.0476	4.23858	25.2383
G8APW6	Uncharacterized protein ( DNA-directed RNA polymerase subunit omega)	250.04	23.2033	36.807	34.0651
G8AM13	Putative uncharacterized protein (cell division protein ZapA)					84.2824	25.4449
G8AHW4	Pyrimidine (Deoxy)nucleoside triphosphate pyrophosphohydrolase					54.2388	182.525
G8ASZ7	3-oxoacyl-(acyl carrier protein) reductase (ACP-reductase - FabG)	170.487	272.816	28.7846	6.61217
G8ASZ2	Acyl-CoA reductase	24.5952	233.711	12.2082	9.04984
G8ANL6	conserved protein of unknown function; putative coiled-coil and glutathione domains	1140.62	393.913	494.994	2.7798				x
G8APZ0	conserved protein of unknown function; putative Transglutaminase domain	60.892	212.736	34.9639	13.4023
G8AFB3	NADP-dependent malic enzyme	54.9655	3.34991	12.42	5.88517			x
G8AWA1	Short-chain dehydrogenase/reductase ( 3-oxoacyl-[acyl-carrier protein] reductase		940.806	373.499	5.88966	45.9011	28.5185
G8AG68	Putative pyruvate, phosphate dikinase regulatory protein	983.49
G8ALM0	Malonyl CoA-acyl carrier protein transacylase, FabD	32.8965
G8AI64	Acetylglutamate kinase	27.5195
G8ANV5	Adenine deaminase					7.67898	3
G8ASI0	Glutamine-dependent NAD(+) synthetase (NAD(+) synthase (NadE1)	141.811	82.6	9.34073	20.059
G8AIW8	putative glutamine-dependent NAD(+) synthetase (NadE-like) (NadE2)	779.758	204.31		3.4394
G8ATT3	acetyl/propionyl-CoA carboxylase, alpha chain	109.046	13.2547	160.52
G8ATT5	acetyl/propionyl-CoA carboxylase, beta chain	34.6513	18.1313	264.46
G8AEY8	acetyl-CoA carboxylase, biotin carboxyl carrier subunit	165.109	104.4	1160.46	19.8011			x
G8AT38	Chaperone protein ClpB/ ATP-dependent chaperone	31.2126	5.07571	3.48913	4.09369
G8AH50	large subunit of chaperonin GroESL	24.6763	2.5236	5.64343	5.23039
G8AZN1	thiamine biosynthesis protein ThiG/ Thiazole synthase	77.3375	94.4126	2.6605	13.3331
G8B008	putative Transcriptional regulator, GntR family	64	868.94	483.938
G8AU75	metallo-beta-lactamase		89.3964	26.2047
G8ALQ8	putative xanthine and CO dehydrogenases maturation factor, XdhC/CoxI family protein		49.179	200.858
G8AZ21	cold-shock DNA-binding domain protein		42.1444	49.7508
G8AQT3	putative chromosome segregation and condensation protein ScpB		23.0044		5.02598
G8AFE3	30S ribosomal protein S20		14.186	19.1832
G8AKM9	30S ribosomal subunit protein S11	3	10.7547	17.9548
G8AJJ1	ATP-dependent Clp protease, ATP-binding subunit		7.45168		11.155
G8AT26	phosphoenolpyruvate-protein phosphotransferase	5	7.06571		9.44644
G8AL01	SOS response transcriptional repressor, lexA		7.04099		3.0063
G8AI67	putative GTP-binding protein		5.87894		4.54481
G8AG09	putative transcriptional regulator, Ros/MucR family		5.42344		8.97538
G8ANL3	30S ribosomal protein S14			6.49148	38.2895
G8ANJ4	50S ribosomal protein L31			143.493	35.2842
G8AVX5	large subunit of chaperonin GroESL		4.87109	10.8021
G8AM39	UDP-N-acetylglucosamine 1-carboxyvinyltransferase		4.68885	8.93445
G8AMP3	putative transcriptional regulator, Ros/MucR family	9		6.69357	6.89936
G8AH86	putative cold-shock protein			53.5649	22.107
G8APY9	conserved protein of unknown function		3.61804	50.2794
G8AQQ3	excinuclease ABC, subunit A excinuclease ABC, subunit A	10		5.50999	8.97807
G8AEM7	50S ribosomal subunit protein L10			38.4158	5.76642
G8AMI8	transcription repair coupling factor			228.302	26.2102
G8AJQ0	putative cold shock protein			8.96349	10.5092
G8AEL6	30S ribosomal subunit protein S10	3		6.6596	390.391
G8B048	conserved protein of unknown function	5	2.90804	3.13497
G8AR18	DNA processing single strand binding protein	44	229.826	76.9042
G8AF76	putative ATP-dependent DNA/RNA helicase		120.473	43.4961
G8AJ33	Pseudouridine synthase	11	96.7164	57.24
G8APY8	conserved protein of unknown function; putative Transglutaminase domain		3.39865	157.177
G8ATS7	Uncharacterized protein	551.582
G8ASP2	Putative Phosphoglycerate dehydrogenase (PGDH),serA-like	234.191
G8AWB0	Putative methyl-accepting chemotaxis sensory transducer	174.614
B5ANZ5	Dehydratase MaoC (MaoC dehidratase/Putative dehydratase with a MaoC-like domain)	157.707
G8AMD0	Putative uncharacterized protein	137.009
G8AG04	Putative phosphate starvation-inducible protein,PhoH-like	135.96
G8AQ33	GTPase HflX 1	117.731
G8AFP1	DNA repair protein RecN	115.766
G8AZ93	C4-dicarboxylate transport transcriptional regulatory protein (Response regulator in two-component reguatory system	92.7919
G8ANK0	Putative glutamate--cysteine ligase	91.3692
G8AEY9	3-dehydroquinate dehydratase	89.3943
G8AKN5	Replication-associated recombination protein A	79.8748
G8ALL3	Replicative DNA helicase	72.3986
G8ALK6	DNA repair protein radA	71.9118
G8ALZ7	Molybdenum cofactor biosynthesis protein E	71.4496
G8AJI0	Vitamin B12-dependent ribonucleotide reductase	69.456
G8AIE4	Putative methyl-accepting chemotaxis receptor	65.6357
G8ASX0	GMP reductase	65.2815
G8AEM4	DNA-directed RNA polymerase subunit beta	62.9651
G8AFH7	Transcription termination/antitermination protein NusA	56.9325
G8AFF5	Putative GCN5-related N-acetyltransferase	54.5168
G8AN67	Sensor protein	53.32
G8AJP1	Glycosyltransferase protein	45.6047
G8AKN0	DNA-directed RNA polymerase subunit alpha	45.5649
G8AMK0	Cobyric acid synthase	39.4394
G8AHS3	Uncharacterized protein	38.7668
G8AJP5	Alpha,alpha-trehalose-phosphate synthase (UDP-forming) (KEGG trehalose-6-phosphate synthase)	37.5768
G8APY2	ATP-dependent Clp protease proteolytic subunit	34.9518
G8AN98	RNA polymerase sigma factor RpoD	31.8185
G8AMQ1	Bifunctional: GTP cyclohydrolase II/3,4-dihydroxy-2-butanone-4-phosphate synthase	31.7081
Q6QW94	GDP-mannose 4,6-dehydratase	30.7227
G8AQU0	Deoxyguanosinetriphosphate triphosphohydrolase-like protein	30.4782
G8AIQ7	Bifunctional protein HldE	29.2112
B5ANZ9	Putative uncharacterized protein	26.644
Q6QW26	Putative CDP tyvulose epimerase	24.2014
G8AN45	RNA polymerase sigma factor RpoH	23.245
G8AI18	3-phosphoshikimate 1-carboxyvinyltransferase	23.0277
G8AEM3	DNA-directed RNA polymerase subunit beta'	19.3522
G8ANG8	Flagellar motor switch protein FliM	16.9169
G8AIR8	Probable transaldolase	15.9137
G8AI15	Putative uncharacterized protein						227.566
G8AMC0	4-alpha-glucanotransferase (MalQ-like)					7.11705
G8AR48	Putative uncharacterized protein						8.89945
G8ARR1	Diaminopimelate decarboxylase					4.04964
G8AZV7	Multidrug efflux transporter	12					5.44348
