# Supplementary material for: The Protein-Protein Interaction Network Reveals a Novel Role of the Signal Transduction Protein PII in the Control of c-di-GMP Homeostasis in Azospirillum brasilense
Source: mSystems. 2020 Nov 3;5(6):e00817-20. doi: 10.1128/mSystems.00817-20 (PMC7646526; doi:10.1128/mSystems.00817-20)
Supplement: TABLE S2 [file mSystems.00817-20-st002.xlsx]

## Sheet: Table S2
Table S2A
Pathway (Fp2 vs 2812 -N)	Overlapping putative metabolites (1)	% Overlapping putative metabolites (1)	All metabolites (2)	p-values
UTP and CTP de novo biosynthesis	4	100.0%	4	4.5e-2
trehalose biosynthesis I	4	100.0%	4	4.5e-2
mixed acid fermentation	6	46.2%	13	4.7e-2
salvage pathways of pyrimidine ribonucleotides	5	55.6%	9	4.7e-2
glycolysis I (from glucose 6-phosphate)	5	50.0%	10	4.9e-2
glycolysis II (from fructose 6-phosphate)	5	50.0%	10	4.9e-2
trehalose degradation II (trehalase)	3	100.0%	3	5.1e-2
trehalose degradation VI (periplasmic)	3	100.0%	3	5.1e-2
UDP-α-D-glucuronate biosynthesis (from UDP-glucose)	3	100.0%	3	5.1e-2
galactose degradation I (Leloir pathway)	5	71.4%	7	5.1e-2
guanosine ribonucleotides de novo biosynthesis	4	57.1%	7	5.1e-2
gluconeogenesis I	6	50.0%	12	5.3e-2
TCA cycle I (prokaryotic)	4	50.0%	8	5.5e-2
L-histidine biosynthesis	5	38.5%	13	5.6e-2
fatty acid β-oxidation I	3	75.0%	4	5.6e-2
UMP biosynthesis	3	75.0%	4	5.6e-2
guanosine deoxyribonucleotides de novo biosynthesis II	3	75.0%	4	5.6e-2
UDP-N-acetyl-α-D-mannosaminouronate biosynthesis	4	100.0%	4	5.6e-2
Lipid A-core biosynthesis	4	100.0%	4	5.6e-2
Table S2B
Pathway (Fp2 vs 2812 +N)	Overlapping putative metabolites (1)	% Overlapping putative metabolites (1)	All metabolites (2)	p-values
L-histidine biosynthesis	8	57.1%	14	1.9e-3
NAD biosynthesis I (from aspartate)	6	66.7%	9	2.0e-3
adenine and adenosine salvage II	4	100.0%	4	2.0e-3
gluconeogenesis I	7	53.8%	13	2.1e-3
galactose degradation I (Leloir pathway)	5	71.4%	7	2.1e-3
NAD salvage pathway I	5	71.4%	7	2.1e-3
glycolysis I (from glucose 6-phosphate)	6	54.5%	11	2.3e-3
glycolysis II (from fructose 6-phosphate)	6	54.5%	11	2.3e-3
NAD salvage pathway II	4	80.0%	5	2.4e-3
2-methylcitrate cycle I	5	55.6%	9	2.7e-3
autoinducer AI-2 biosynthesis I	4	66.7%	6	2.9e-3
purine deoxyribonucleosides degradation I	4	66.7%	6	2.9e-3
UDP-α-D-glucuronate biosynthesis (from UDP-glucose)	3	100.0%	3	2.9e-3
Nitrogen Regulation Two-Component System	3	100.0%	3	2.9e-3
UDP-glucose biosynthesis	3	100.0%	3	2.9e-3
adenine and adenosine salvage III	4	57.1%	7	3.6e-3
Lipid A-core biosynthesis	3	75.0%	4	4.2e-3
UMP biosynthesis	3	75.0%	4	4.2e-3
guanosine deoxyribonucleotides de novo biosynthesis II	3	75.0%	4	4.2e-3
trehalose biosynthesis I	3	75.0%	4	4.2e-3
UDP-N-acetyl-α-D-mannosaminouronate biosynthesis	3	75.0%	4	4.2e-3
GDP-mannose biosynthesis	3	75.0%	4	4.2e-3
adenosine nucleotides degradation II	4	50.0%	8	4.7e-3
guanosine ribonucleotides de novo biosynthesis	4	50.0%	8	4.7e-3
UDP-N-acetyl-D-glucosamine biosynthesis I	4	50.0%	8	4.7e-3
salvage pathways of pyrimidine ribonucleotides	4	50.0%	8	4.7e-3
4-aminobutanoate degradation I	3	60.0%	5	6.1e-3
UTP and CTP de novo biosynthesis	3	60.0%	5	6.1e-3
citrate lyase activation	3	60.0%	5	6.1e-3
methylphosphonate degradation I	3	60.0%	5	6.1e-3
UDP-N-acetylmuramoyl-pentapeptide biosynthesis I (meso-diaminopimelate containing)	5	35.7%	14	7.7e-3
polymyxin resistance	4	40.0%	10	8.3e-3
adenosine ribonucleotides de novo biosynthesis	3	50.0%	6	9.0e-3
dTDP-L-rhamnose biosynthesis I	4	66.7%	6	9.0e-3
L-arginine degradation II (AST pathway)	3	50.0%	6	9.0e-3
adenosine nucleotides degradation III	2	100.0%	2	9.3e-3
cis-vaccenate biosynthesis	2	100.0%	2	9.3e-3
L-threonine degradation III (to methylglyoxal)	2	100.0%	2	9.3e-3
palmitoleate biosynthesis I (from (5Z)-dodec-5-enoate)	2	100.0%	2	9.3e-3
glycogen biosynthesis I (from ADP-D-Glucose)	2	100.0%	2	9.3e-3
pyrimidine nucleobases salvage I	2	100.0%	2	9.3e-3
pyrimidine ribonucleosides salvage I	2	100.0%	2	9.3e-3
cardiolipin biosynthesis I	2	100.0%	2	9.3e-3
methylglyoxal degradation III	2	100.0%	2	9.3e-3
N6-L-threonylcarbamoyladenosine37-modified tRNA biosynthesis	2	100.0%	2	9.3e-3
lipoate salvage I	2	100.0%	2	9.3e-3
UDP-D-galactose biosynthesis	2	100.0%	2	9.3e-3
PRPP biosynthesis I	2	100.0%	2	9.3e-3
L-asparagine biosynthesis I	2	100.0%	2	9.3e-3
L-serine biosynthesis	3	42.9%	7	1.3e-2
NADH to fumarate electron transfer	2	66.7%	3	1.7e-2
L-galactonate degradation	2	66.7%	3	1.7e-2
putrescine degradation I	2	66.7%	3	1.7e-2
L-aspartate biosynthesis	2	66.7%	3	1.7e-2
cardiolipin biosynthesis III	2	66.7%	3	1.7e-2
PRPP biosynthesis II	2	66.7%	3	1.7e-2
mannitol degradation I	2	66.7%	3	1.7e-2
5-aminoimidazole ribonucleotide biosynthesis I	3	37.5%	8	1.9e-2
5-aminoimidazole ribonucleotide biosynthesis II	3	37.5%	8	1.9e-2
glyoxylate cycle	3	33.3%	9	2.6e-2
L-ascorbate degradation II (bacterial, aerobic)	3	33.3%	9	2.6e-2
L-leucine biosynthesis	3	33.3%	9	2.6e-2
purine ribonucleosides degradation	3	33.3%	9	2.6e-2
L-idonate degradation	2	50.0%	4	2.9e-2
glycerol-3-phosphate to fumarate electron transfer	2	50.0%	4	2.9e-2
glycolate and glyoxylate degradation I	2	50.0%	4	2.9e-2
4-aminobutanoate degradation II	2	50.0%	4	2.9e-2
L-glutamate degradation II	2	50.0%	4	2.9e-2
D-arabinose degradation I	2	50.0%	4	2.9e-2
fatty acid β-oxidation I	2	50.0%	4	2.9e-2
mixed acid fermentation	5	33.3%	15	3.3e-2
dTDP-N-acetylthomosamine biosynthesis	3	30.0%	10	3.6e-2
TCA cycle I (prokaryotic)	3	30.0%	10	3.6e-2
L-ascorbate degradation I (bacterial, anaerobic)	2	40.0%	5	4.4e-2
6-hydroxymethyl-dihydropterin diphosphate biosynthesis I	2	40.0%	5	4.4e-2
lipid IVA biosynthesis	2	40.0%	5	4.4e-2
proline degradation	2	40.0%	5	4.4e-2
ppGpp biosynthesis	2	40.0%	5	4.4e-2
glycerol degradation V	2	40.0%	5	4.4e-2
N10-formyl-tetrahydrofolate biosynthesis	2	40.0%	5	4.4e-2
adenine and adenosine salvage V	2	40.0%	5	4.4e-2
ADP-L-glycero-β-D-manno-heptose biosynthesis	4	80.0%	5	4.4e-2
